# Supplementary material for: Myopia and Near Work: A Systematic Review and Meta-Analysis
Source: Int J Environ Res Public Health. 2023 Jan 3;20(1):875. doi: 10.3390/ijerph20010875 (PMC9820324; doi:10.3390/ijerph20010875)
Supplement: Supplementary file 1 [file ijerph-20-00875-s001.zip]

Archive with 1 entries (1 files):
- ijerph-2069783-supplementary.pdf
